# Supplementary material for: De Novo Missense Substitutions in the Gene Encoding CDK8, a Regulator of the Mediator Complex, Cause a Syndromic Developmental Disorder
Source: Am J Hum Genet. 2019 Mar 21;104(4):709–20. doi: 10.1016/j.ajhg.2019.02.006 (PMC6451695; doi:10.1016/j.ajhg.2019.02.006)
Supplement: Table S2. Detailed Clinical Information from Standardized Questionnaire on Subjects with CDK8 Substitutions [file mmc2.xlsx]

## Sheet: Table S2
	Subject 1	Subject 2	Subject 3	Subject 4	Subject 5	Subject 6	Subject 7	Subject 8	Subject 9	Subject 10	Subject 11	Subject 12
Gender	F	M	M	F	M	F	M	M	F	M	F	M
Mutation (DNA)	c.79G>C	c.85C>G	c.88G>A	c.185C>T	c.185C>T	c.185C>T	c.185C>T	c.185C>T	c.291T>G	c.533G>A	c.578T>G	c.669A>G
Substitution (protein)	p.V27L	p.R29G	p.G30S	p.S62L	p.S62L	p.S62L	p.S62L	p.S62L	p.F97L	p.R178Q	p.V193G	p.I223M
De novo demonstrated?	Y	Y	Y	Y	Y	Y	N-father unavailable	N-father unavailable	Y	Y (microsateliite analysis)	Y	Y
How discovered	WES - trio	WES - trio	WGS - trio	WES - trio	WES - trio	WES - trio	WES - singleton	WES - singleton	WES - trio	WES - singleton	WES - trio	WES - trio
Project	Diagnostics	GeneDx	Rotterdam craniosynostosis WGS	GeneDx	Diagnostics	GeneDx	DDD	DDD	DDD	DDD	DDD	GeneDx
Family history Y/N	N	N	N	N	N; 2nd child healthy older sister	N	Only child - father reported to have Attention Deficit Disorder	Y; mother moderate learning disability	N, 5th child	N; 1st child, 2 normal sibs	N	N; brother and sister healthy
Prenatal problems Y/N	N	N	Y	Y	N	N	Y	N	N	N	N	N
If Y, what			Mother on thyroid medication	Advanced maternal age (38 yr), pneumonia at 5 wk, antibiotics, abnormal ultrasound - hypoplastic left heart syndrome and agenesis of corpus callosum			Hyperemesis requiring intravenous infusion. Gastric ulcer
Gestation (weeks)	42	37+5	38	38	40	40	42	41	39	40	38	39
Birthweight (g), (standard deviation)		2880 (-0.49)	2990 (-0.37)	2300 (-1.75)	3120 (-0.98)	2750 (-1.85)	3345 (-1.38)	4300 (+1.02)	3440 (+0.4)	3090 (-1.05)	2600 (-1.01)	3350 (-0.02)
Birth occipito-frontal circumference (cm), (standard deviation)									35.6 (+1.03)
Birth length (cm), (standard deviation)			45.5 (-1.61)	47.0 (-0.65)			49.5 (-1.6)					50.8 (+0.24)
Perinatal problems Y/N	N	Y	Y	Y	N	N	Y; transferred to cardiac hospital on d 1 and remained for 14 d	Y; Special Care Bay Unit (SCBU) 14 d	Y; SCBU 2 d, seizures from 2 d	N	Y; SCBU 3 d	Y
If Y, what		Respiratory distress, likely secondary to meconium aspiration; hyperbilirubinemia; on neonatal intensive case unit (NICU) for 10 d. Subsequently failure to thrive; laryngomalacia; hypotonia; obstructive sleep apnea	Home birrth , umbilical cord entanglement, shortly extra oxygen after birth, quick recovery. Abnormal head shape, whereafter admission to hospital	Cyanotic/hypoxic, treated with steroids, heart surgery at 4 days			Lymphedema, poor feeding		Seizures, jitters, gastro-esophageal reflux	Hyperbilirubinemia; no treatment	Jaundice: double phototherapy and exchange transfusion	Jaundice; cardiac murmur; ventricular sepatal defect (VSD)
Age at last exam yr-mo-d	9 yr	2 yr 11 mo	8 yr	7 yr 7 mo	6 d	10 mo	16 yr 8 mo (NB: some further information re: autism diagnosis obtained from medical notes since this age and from telephone discussion.	12 yr 8 mo	6 yr 9 mo	5 yr 5 mo	6 yr 10 mo	3 yr 6 mo
Height (cm), (standard deviation)	(-0.7)	91 (-0.89)	29.6 (+0.84)	111.6 (-2.53)	51 (-0.36)	75.6 (+1.58)	162.8 (-1.59)		124 (0.75)	111.8 (+0.04)	129 (+1.51)	105 (+1.53)
Weight (kg), (standard deviation)		11.7 (-1.83)	135 (+1.22)	18.6 (-1.92)	3.2 (-1.13)	7.98 (-0.96)	50 (-1.59)		23.8 (0.45)	17.5 (-0.79)	27.7 (+1.2)	18.7 kg (+1.64)
Occipito-frontal circumference (cm), (standard deviation)	(0)	49 (-0.35)	54 (+1.28)	50.5 (-0.81)	36 (+0.42)	47.5 (+2.21)	56 (+0.63)	56.2 (+1.51)		50 (-0.86)	53.7 (+1.87)	51.5 (+1.01)
Learning disability - Mild/moderate/severe. Formal neurocognitive data	Development delayed, mild intellectual disability, attends Special Educational Needs (SEN) school. Verbal IQ 72; Performance IQ lower, not reliably assessed	Global developmental delay (moderate-severe). Most recent evaluation at 20 mo. Capute Scales: CLAMS: age equivalency of 9 mo, CAT: age equivalency of 7-8 mo. Revised Gesell Development: personal/social equivalency: 7 mo, language skills 8 mo, fine motor 6-7 mo, gross motor 6 mo.	Developmental delay, at 8 yr functioning at 12-18 m on social/emotional level, other skills at level 3-4 yr. Attends SEN chool; IQ ≤ 55	Developmental delay, intellectual disability - moderate	Poor head control at 6 mo, lost to follow-up	Global developmental delay	Mild-moderate intellectual disability, SEN class	Global developmental delay-intellectual disability-attending SEN school	Moderate developmental delay	Moderate global developmental delay, absent speech	Mild cognitive impairment; mainstream education	Cognitive delay; achieved expressive/receptive language skills late
Autistic spectrum disorder (ASD)/attention deficit-hyperactivity disorder (ADHD)	Severe behavioral problems, including features of ADHD - disinhibition, hyperactivity, distractibility	Not formally evaluated	ADHD (ritalin had adverse effect so stopped by mother), ASD. Sleeping problems, on melanotonin	ADHD, sleep problems, sometimes aggressive			Childhood ASD (F84.0 ICD) formal diagnosis made at the age of 22 years; obsessional behaviors	ASD, ADHD and Anxiety Disorder; under Child and Adolescent Mental Health Services (on risperidone and fluoxetine)	ASD	Conspicuously happy disposition	Attention seeking behaviour; habitual spitting; volatile personality	ASD (mild-moderate on Child Autism Rating Scale)
Age at assessment	9 years	20 mo	age 8		2 days old							3 years
Epilepsy (details)	No	No	No	No	No	No	Complex partial seizures commenced in 2001. Controlled on valproate	No (electroencephalogram [EEG] aged 12 yr -normal)	Seizures started day 2 of life – some focal elements, controlled on lamotrigine	No	One seizure secondary to dehydration	No
Brain imaging	Brain magnetic resonance imaging (MRI) normal	Hypogenetic and thinned corpus callosum with bilateral posterior supratentorial and periphippocampal white matter volume loss; slightly delayed myelination and subtle intraventricular blood deposits (nonspecific, consistent with prior injury)	Computed tomography (CT) brain scan normal prior to craniofacial surgery	Agenesis of the corpus callosum	Normal ultrasound	Agenesis of the corpus callosum	Not available	Agenesis of corpus callosum	MRI normal except hippocampal asymmetry without definite sclerosis	Not done	Brain MRI normal	Not done
Other neuromuscular	Hypotonia, infantile feeding difficulties, reduced facial expression, impaired tongue protrusion and movement, nasal speech, hoarse voice	Marked hypotonia, axial > appendicular.	Open-mouthed appearance, drooling, problems in balance	Hypotonia		Axial hypotonia and motor delay; hypertonia of the lower extremities	Hypotonia, bilateral pes planus requiring surgical procedure	Motor delay, Muscular hypotonia	Episodic generalized hypotonia. Still has paroxysmal non epileptiform events made worse with increased temperature ( has had low HVA on neurotransmitters)	Broad-based gait	Hypotonia	Diffuse mild hypotonia; achieved gross motor milestones late; pronates feet; wears supra-malleolar orthoses, trouble walking - clumsy and trips often; positive Gower maneuver when rising from seated position on the floor; delayed speech for age
Dysmorphic features Y/N	Y	Y	Y	Y	Y	Y	Y	Y	N	Y	Y	Y
If Y, specify	Arched eyebrows, epicanthic folds, upturned nasal tip	Brachycephalic with tall and broad forehead, appearance of proptosis with shallow orbits, overfolded superior helices and low set ears, tented mouth	Arched eyebrows, broad nasal root (despite severe trigonocephaly), upturned nose, long philtrum, open mouth appearance	Bitemporal narrowing, bilateral epicanthal folds; prominent eyes with injection of sclerae and infraorbital cyanosis; normal ears; small nasal tip with a short columella and a broad nasal base; normal philtrum; cyanotic, slightly everted lips; normal palate, gums, tongue; hypernasal voice; excessively worn teeth	Low-set ears, slightly rotated backwards	Hypertelorism, sparse eyebrows, long columella, downturned corners of the mouth	Low set small prominent cupped ears, facial asymmetry, long nose, prognathism, narrow palate, maxillary hypoplasia	Downslanted palpebral fissures, low-set ears, high narrow palate		Large eyes with shallow orbits, long columella, mild prognathism, wide mouth, widespaced teeth; normal hands, feet and genitalia	Long face, Low-set ears	Slightly down-slanted palpebral fissures, prominent ears, broad nasal tip, broad mouth, long well-defined philtrum; normal genitalia; normal creasing patterns; persistent fetal finger pads on all digits
Head shape/craniosynostosis			Metopic (severe trigonocephaly)			Plagiocephaly, no evidence of synostosis		Brachycephaly, right plagiocephaly, no evidence of synostosis		No (skull radiogaph at 5 yr)	Dolichocephaly; no evidence of craniosynostosis on skull radiograph
Ophthalmic	Congenital bilateral ptosis; vertical gaze palsy and exotropia right eye; mild myopia (-1.25); visual impairment: vision 0.2	Nystagmus, strabismus, high myopia, optic nerve pallor with cupping	Intermittent exotropia, surso adductorius OD<OS with V motility	Myopia - glasses	Normal		Severe myopia; registered as partially sighted	Astigmatism, left divergent strabismus, myopia (aged 9 yr)			Bilateral ptosis, myopia	Poor compliance, no visual risk identified
Auditory	Sensorineural hearing loss (SNHL) right: 35 dB, left: 22 dB	Failed newborn hearing screen, moderate SNHL	Small right auditory canal, no hearing loss	Normal hearing		Passed hearing screen	Grommets aged 2 years, no further specific problems	No concerns	Congenital unilateral profound SNHL		Glue ear	Passed newborn hearing screen; no documented problems
Congenital heart disease	N	N	Perimembranous ventriclar septal defect (VSD) with double orifice mitral valve	Hypoplastic left heart syndrome	Atrial septal defect, VSD, bicuspid aortic valve, hypoplastic aortic arch	Coarctation of the aorta, subaortic stenosis, mitral stenosis	Tetralogy of Fallot			N	N	VSD, patent foramen ovale
Gastrointenstinal problems	N	Receives majority of feeds through G-tubeowing to risk of aspiration	Congenital pyloric stenosis; excessive appetite; diastasis rectae (also in other family members)	Previous dysphagia, gastrostomy tube - now removed; poor weight gain	Ano-rectal malformation (recto-perianal fistula with anus anterior to the sphincter complex)		Gastroesophageal reflux – on omeprazole	Excessive salivation; gastroesophageal reflux; rectal prolapse	Episodic vomiting, gastroesophageal reflux	N	Cyclical vomiting from 3 yr, persisting to age 12 yr	N
Limbs			Relatively long arms, broad knees	Broad thumbs, clubbing of all digits, bilateral single palmar creases; broad, laterally deviated great toes, hypoplastic distal phalanges of all toes, bilateral planovalgus feet.), keratosis pilaris	N	N	Syndactyly, pes planus			N	Long fingers	Fetal finger pads
Operative procedures	Adenotonsillectomy	Percutaneous placement of gastrostomy tube	Pyloromyotomy, fronto-supraorbital reconstruction (10 mo)	Norwood procedure (4 d), Glenn procedure (3 mo), G-tube (7 mos), Fontan procedure (4 yr)		Aortic coarctation repair (5 mo)	Tetralogy correction (9 mo); bilateral lateral column lengthening and serial plaster casting (14 yr)				Grommet insertion x 2	Circumcision under regional block; no cardiac surgery
Other	Joint laxity; patchy skin pigmentation right side of the trunk and upper arm						Noonan-like, pectus excavatum, cryptorchidism	Hyperflexible joints- has splints to support lower legs/ankles	Joint hypermobility	Angelman syndrome considered	Laryngeal stridor; Goldberg-Shprintzen syndrome considered
Table S2. Detailed clinical information on subjects with CDK8 substitutions from standardized questionnaire
