# Supplementary material for: De Novo Missense Substitutions in the Gene Encoding CDK8, a Regulator of the Mediator Complex, Cause a Syndromic Developmental Disorder
Source: Am J Hum Genet. 2019 Mar 21;104(4):709–20. doi: 10.1016/j.ajhg.2019.02.006 (PMC6451695; doi:10.1016/j.ajhg.2019.02.006)
Supplement: Table S3. Mediator Components, Sequence Constraint, and Mendelian Diseases [file mmc3.xlsx]

## Sheet: Table S3
Genea	Region	Chromo-some	pLI	o/e-LOF	Z-mis	o/e-mis	OMIM		Notes	Inheritance pattern
MED15	T	22q11.21	1	0.13	2.62	0.67			Included in the heterozygous deletions of 22q11.2 (usually encompassing ~2.5 Mb) responsible for velocardiofacial/DiGeorge syndrome; individual contribution to phenotype uncertain.34
MED14	Sc	Xp11.4	1	0.02	4.22	0.48
MED1	M	17q12	1	0.04	2.36	0.78
MED12	K	Xq13.1	1	0.01	6.58	0.39	305450	Opitz-Kaveggia syndrome;	Shared features of all syndromes are dysmorphic facies, ID and behavioral disturbance; reviewed by Graham et al.35	De novo or X-linked inheritance
							309520	Lujan-Fryns syndrome;
							300895	Ohdo syndrome, X-linked
MED13L	K	12q24.21	1	0	4.06	0.68	616789	Mental Retardation and Distinctive Facial Features with or without Cardiac Defects	Moderate-severe ID, facial anomalies, severe speech delay, muscular hypotonia, myelination defects, abnormal corpus callosum, ataxia, autistic features, seizures, congenital heart disease; reviewed by Asadollahi et al.36	De novo
CDK19	K	6q21	1	0.03	3.75	0.39	NA		Single report of chromosomal inversion (shown to disrupt CDK19) associated with microcephaly, congenital bilateral falciform retinal folds, nystagmus and intellectual disability; Mukhopadhyay et al.37	De novo
MED12L	K	3q25.1	1	0.11	3.26	0.74
MED13	K	17q23.2	1	0	2.82	0.77	NA		ID and/or developmental delay, ASD, ADHD, optic nerve abnormalities, Duane anomaly, hypotonia, mild congenital heart disease, dysmorphic features; Snijders-Blok et al.38	De novo
CCNC	K	6q16.2	1	0	2.37	0.44
MED26	M	19p13.11	0.83	0.16	1.12	0.85
MED19	M	11q12.1	0.78	0	0.79	0.78
MED9	M	17p11.2	0.42	0.19	0.82	0.75
CDK8	K	13q12.13	0.38	0.23	3.81	0.34	NA		ID, hypotonia, dysmorphic features, behavioral disorders (ASD, ADHD), congenital heart disease (this work)	De novo
MED20	H	6p21.1	0.33	0.24	1.22	0.7	NA		One family, homozygous mutation, infantile-onset spasticity, childhood-onset dystonia, progressive basal ganglia degeneration, brain atrophy, Vodopiutz et al.39	Recessive
MED30	H	8q24.11	0.33	0.24	0.62	0.82
MED10	M	5p15.31	0.05	0.42	0.68	0.78
MED7	M	5q33.3	0.02	0.46	1.14	0.72
MED21	M	12p11.23	0.02	0.48	0.59	0.81
MED4	M	13q14.2	0.01	0.39	1.05	0.75
MED23	T	6q23.2	0	0.035	4.96	0.5	614249	Mental Retardation, Autosomal Recessive 18; MRT18	One family, homozygous mutation, non-syndromic ID, Hashimoto et al.;40 one family, compound heterozygous mutation, severe syndromic ID with spasticity, congenital heart disease, brain abnormalities, Trehan et al.;41 one family, homozygous mutation, global developmental delay, epilepsy, microcephaly, truncal hypotonia, delayed myelination, thin corpus callosum, Lionel et al.42	Recessive
MED24	T	17q21.1	0	0.49	2.7	0.69
MED25	NA	19q13.33	0	0.41	1.36	0.82	616449	Basel-Vanagaite-Smirin-Yosef syndrome; BVSYS	One large family, homozygous missense variant, moderate-severe ID and facial dysmorphism, Figueiredo et al.;43 different homozygous missense variant in another four families, syndromic ID with eye, brain, cardiac and palatal abnormalities, microcephaly and growth retardation, Basel-Vanagaite et al.44 Note, an additional homozygous variant in MED25 previously associated with axonal neuropathy Char…	Recessive
MED31	M	17p13.1	0	0.64	1.32	0.57
MED27	T	9q34.13	0	0.61	1.29	0.73
MED18	H	1p35.3	0	1.01	1.12	0.72
MED8	H	1p34.2	0	0.65	1.1	0.76
MED17	H	11q21	0	0.54	1.04	0.85	613668	Microcephaly, Postnatal Progressive, with Seizures and Brain Atrophy	Identical homozygous missense variant in 8 families, Caucasus Jewish founder mutation, postnatal progressive microcephaly, infantile cerebral and cerebellar atrophy with poor myelination, Kaufmann et al.;47 one family compound heterozygous, developmental delay, hypotonia, choreiform movements, Hirabayashi et al.48	Recessive
MED6	H	14q24.2	0	0.56	1.01	0.75
MED11	H	17p13.2	0	1.47	0.66	0.78
MED22	H	9q34.2	0	0.63	0.42	0.89
MED28	NA	4p15.32	0	0.73	-0.3	1.08
MED29	T	19q13.2	0	0.62	-0.35	1.09
MED16	T	19p13.3	0	0.72	-1.45	1.17
aGenes encoding subunits of the Mediator complex (Sc, Scaffold; H, Head; M, Middle; T, Tail; NA, unassigned; classified according to Jeronimo and Robert)49 and the kinase Module (K), their constraint scores (gnomAD database) and associated Mendelian diseases (OMIM database). The pLI, o/e (observed/expected) and Z-mis metrics provide empiric measures of constraint against predicted loss-of-functio…
Table S3. Mediator components, sequence constraint and Mendelian diseases
